# Supplementary material for: Isolation and encapsulation of bacteriophage with chitosan nanoparticles for biocontrol of multidrug-resistant methicillin-resistant Staphylococcus aureus isolated from broiler poultry farms
Source: Sci Rep. 2024 Feb 26;14:4702. doi: 10.1038/s41598-024-55114-5 (PMC10897325; doi:10.1038/s41598-024-55114-5)
Supplement: Supplementary file 1 — Supplementary Information. [file 41598_2024_55114_MOESM1_ESM.xlsx]

## Sheet: Sheet1
	One step growth curve of MRSA phage. Eclipse, latent period and burst size of MRSA phage.
	Time IN MINUTES
Mean log of PFU	0	5	10	15	20	25	30	35	40	45	50	55	60
1st time	7.44	6.31	7.09	7.15	8.41	9.08	8.64	8.64	8.39	9	9.01	9.24	9.12
2nd time	6.84	7.42	7.18	7.57	8.51	7.96	9.12	9	9.08	9.11	9.04	9.16	8.92
3rd time	7.39	7.07	7.02	7.12	9.01	8.92	9.01	8.44	8.98	8.36	9.05	9.09	9.02
Mean	7.22333	6.93333	7.09667	7.28	8.64333	8.65333	8.92333	8.69333	8.81667	8.82333	9.03333	9.16333	9.02
SD	0.332916	0.56748	0.0802081	0.251595	0.321455	0.60575	0.251462	0.283784	0.372872	0.40501	0.0208167	0.0750555	0.1
time (min.)	Mean log of PFU
0	7.22
5	6.93
10	7.02
15	7.28
20	8.64
25	8.65
30	8.92
35	8.69
40	8.82
45	8.82
50	9.03
55	9.16
60	9.02

## Sheet: Sheet2
			The survival rate of isolated MRSA phage and encapsulated phage with CS-NPs at different temperature degrees were shown at 2 h and 4 h of incubation from the triplicate experiments.
	PH
	1.5	2.5	3	4	7	8	9	12	1.5	2.5	3	4	7	8	9	12
After 1 h (PFU X105)	Free phage								Encapsulated phage
1st time	59	63	81	86	100	95	69	53	93	96	90	94	100	100	93	96
2nd time	53	66	84	89	104	97	72	57	88	85	89	95	102	100	95	93
3rd time	57	67	88	85	96	102	74	64	86	96	97	88	100	102	98	99
Mean	56.3333	65.3333	84.3333	86.6667	100	98	71.6667	58	89	92.3333	92	92.3333	100.667	100.667	95.3333	96
SD	3.05505	2.08167	3.51188	2.08167	4	3.60555	2.51661	5.56776	3.60555	6.35085	4.3589	3.78594	1.1547	1.1547	2.51661	3
After2 h (PFU X105)	Free phage								Encapsulated phage
1st time	49	61	73	82	99	92	59	42	87	92	90	89	100	102	94	93
2nd time	50	49	81	85	97	101	68	54	88	90	95	95	100	100	89	95
3rd time	51	43	77	85	96	99	62	49	91	91	89	93	100	99	92	92
Mean	50	51	77	84	97.3333	97.3333	63	48.3333	88.6667	91	91.3333	92.3333	100	100.333	91.6667	93.3333
SD	1	9.16515	4	1.73205	1.52753	4.72582	4.58258	6.02771	2.08167	1	3.21455	3.05505	0	1.52753	2.51661	1.52753
pH	Free phage		Encapsulated phage
	After 1 h	After 2 h	After 1 h	After 2 h
1.5	56	50	89	89
2.5	65	51	92	91
3	84	77	92	91
4	87	84	92	92
7	100	97	100	100
8	98	97	100	100
9	72	63	95	92
12	58	48	96	93
	initial PFU	100X105

## Sheet: Sheet3
		The survival rate of isolated free MRSA phage and encapsulated phage with CS-NPs at different pH were shown at 2 h and 4 h of incubation from the triplicate experiments.
	Temperature
PFU × 105	4	25	40	60	4	25	40	60
After 1h	Free phage				Encapsulated phage
1st time	100	98	64	18	100	100	99	90
2nd time	99	98	67	23	100	100	97	84
3rd time	100	96	75	21	99	100	98	88
Mean	99.6667	97.3333	68.6667	20.6667	99.6667	100	98	87.3333
SD	0.57735	1.1547	5.68624	2.51661	0.57735	0	1	3.05505
After 2h	Free phage				Encapsulated phage
1st time	99	95	17	9	100	99	100	98
2nd time	98	97	11	6	100	100	95	83
3rd time	98	95	11	5	100	99	98	66
Mean	98.3333	95.6667	13	6.66667	100	99.3333	97.6667	82.3333
SD	0.57735	1.1547	3.4641	2.08167	0	0.57735	2.51661	16.0104
Temperature	Free phage		Encapsulated phage
	After 1 h	After 2 h	After 1 h	After 2 h
4	100	98	100	100
25	97	96	100	100
40	69	13	98	98
60	3	7	87	82

## Sheet: Sheet4
		The Time–Killing curve of Multidrug resistant MRSA strain with MRSA phage alone, with CS-NPs alone and with CS-NPs encapsulated phage.
Optical density (OD)		TIME (hour)
phage alone (MOI=10)	0	2	4	6	8	10	12	14	16	18	20	22	24
1st time	0.11	0.28	0.44	0.58	0.5	0.44	0.42	0.32	0.25	0.38	0.4	0.45	0.42
2nd time	0.19	0.17	0.3	0.38	0.54	0.54	0.16	0.26	0.31	0.27	0.4	0.45	0.52
3rd time	0.25	0.25	0.4	0.57	0.5	0.38	0.37	0.25	0.32	0.25	0.4	0.45	0.45
Mean	0.183333	0.233333	0.38	0.51	0.513333	0.453333	0.316667	0.276667	0.293333	0.3	0.4	0.45	0.463333
SD	0.0702377	0.0568624	0.072111	0.112694	0.023094	0.080829	0.137961	0.0378594	0.0378594	0.07	6.7987e-17	0	0.051316
Encapsulated phage
1st time	0.13	0.16	0.09	0.12	0.1	0.09	0.11	0.09	0.09	0.1	0.09	0.08	0.08
2nd time	0.11	0.15	0.11	0.14	0.09	0.13	0.13	0.11	0.1	0.08	0.09	0.1	0.08
3rd time	0.25	0.11	0.15	0.11	0.14	0.11	0.09	0.06	0.06	0.07	0.1	0.07	0.08
Mean	0.163333	0.14	0.116667	0.123333	0.11	0.11	0.11	0.0866667	0.0833333	0.0833333	0.0933333	0.0833333	0.08
SD	0.0757188	0.0264575	0.0305505	0.0152753	0.0264575	0.02	0.02	0.0251661	0.0208167	0.0152753	0.0057735	0.0152753	0
CS-NPs
1st time	0.11	0.24	0.27	0.42	0.67	0.66	0.77	0.67	0.85	0.89	0.64	0.97	1
2nd time	0.19	0.3	0.4	0.56	0.44	0.73	0.68	0.88	1.04	0.76	1.04	1.11	1.14
3rd time	0.15	0.42	0.44	0.48	0.53	1.01	0.84	1	1.03	1.11	1.01	0.98	1.26
Mean	0.15	0.32	0.37	0.486667	0.546667	0.8	0.763333	0.85	0.973333	0.92	0.896667	1.02	1.13333
SD	0.04	0.0916515	0.0888819	0.0702377	0.115902	0.185203	0.0802081	0.167033	0.106927	0.176918	0.222785	0.0781025	0.130128
Control
1st time	0.17	0.24	0.32	0.42	0.6	0.82	1.02	0.86	1.08	1.07	1.17	1.13	1.09
2nd time	0.19	0.46	0.55	0.54	0.78	0.78	1.01	1.07	1.12	1.13	1.12	1.16	1.21
3rd time	0.27	0.35	0.4	0.52	0.78	0.88	1.05	1.09	1.16	1.15	1.28	1.09	1.22
Mean	0.21	0.35	0.423333	0.493333	0.72	0.826667	1.02667	1.00667	1.12	1.11667	1.19	1.12667	1.17333
SD	0.052915	0.11	0.116762	0.064291	0.103923	0.0503322	0.0208167	0.12741	0.04	0.0416333	0.0818535	0.0351188	0.0723418
time	phage alone (MOI=10)	Encapsulated phage	CS-NPs	Control
0.15	0.18	0.16	0.15	0.21													time	phage alone (MOI=10)	Encapsulated phage	CS-NPs	Control
2	0.23	0.14	0.32	0.35													0.15	0.18	0.16	0.15	0.21
4	0.38	0.12	0.37	0.42													2	0.23	0.14	0.32	0.35
6	0.51	0.12	0.49	0.49													4	0.38	0.12	0.37	0.42
8	0.51	0.11	0.55	0.72													6	0.51	0.12	0.49	0.49
10	0.45	0.11	0.8	0.83													8	0.51	0.11	0.55	0.72
12	0.32	0.11	0.76	1.03													10	0.45	0.11	0.8	0.83
14	0.28	0.09	0.85	1.01													12	0.32	0.11	0.76	1.03
16	0.29	0.08	0.97	1.12													14	0.28	0.09	0.85	1.01
18	0.3	0.08	0.92	1.12													16	0.29	0.08	0.97	1.12
20	0.4	0.09	0.9	1.19													18	0.3	0.08	0.92	1.12
22	0.45	0.08	1.02	1.13													20	0.4	0.09	0.9	1.19
24	0.46	0.08	1.13	1.17													22	0.45	0.08	1.02	1.13
																	24	0.46	0.08	1.13	1.17
